# Supplementary material for: Autophagy inhibitor facilitates gefitinib sensitivity in vitro and in vivo by activating mitochondrial apoptosis in triple negative breast cancer
Source: PLoS One. 2017 May 22;12(5):e0177694. doi: 10.1371/journal.pone.0177694 (PMC5439698; doi:10.1371/journal.pone.0177694)
Supplement: S1 Dataset — (XLSX) [file pone.0177694.s001.xlsx]

## Sheet: M231
Ge uM/DMSO
0	1.946	2.232	1.987	2.056	2.026
1.25	2.001	1.896	2.041	1.897	1.996
2.5	2.177	1.996	2.056	1.997	2.281
5	2.1	2.098	2.171	2.075	2.134
10	2.025	1.926	1.987	2.072	2.048
20	2.045	2.065	2.089	1.971	2.078
Ge uM/3MA
0	1.96	2.018	2.084	2.081	2.02
1.25	2.105	1.939	1.822	1.959	2.02
2.5	1.963	1.961	2.04	2.062	2.036
5	2.3	1.779	2.1	1.93	2
10	2.206	1.664	1.817	1.873	1.872
20	1.925	2.244	1.69	1.816	1.962
Ge uM/BAF
0	1.952	2.301	1.972	2.021	2.03
1.25	1.783	1.974	2.101	1.904	1.801
2.5	1.964	1.981	2.113	1.762	2.262
5	2.105	2.082	2.065	2.057	2.03
10	2.188	1.657	1.972	1.748	2.21
20	1.802	1.799	2.145	1.619	1.854
Ge uM/GE
0	2.06	2.212	1.943	1.858	2.041
1.25	1.935	1.802	1.837	1.911	1.938
2.5	1.903	2.043	1.864	1.629	2.073
5	1.484	1.749	1.851	1.433	1.812
10	1.327	0.924	0.724	1.242	1.144
20	0.674	0.234	1.004	0.603	0.426
Ge uM/GE+3MA
0	1.951	2.033	1.951	2.05	2.221
1.25	1.893	1.462	1.733	1.912	1.869
2.5	1.583	1.108	1.326	1.088	1.382
5	1.254	1.037	1.1	0.667	1.137
10	0.517	0.613	0.14	0.363	0.406
20	0.209	0.184	0.045	0.036	0.065
Ge uM/GE+BAF
0	1.907	2.175	2.041	2.194	1.928
1.25	1.829	1.719	1.922	1.456	1.816
2.5	1.681	1.29	1.394	1.385	1.519
5	0.648	0.818	0.974	0.704	0.968
10	0.293	0.48	0.699	0.715	0.638
20	0.001	0.196	0.225	0.012	0.107
	Cell viability rate
Ge uM/3MA
0	100.719	90.4122	104.882	101.216	99.7038
1.25	105.197	102.268	89.27	103.268	101.202
2.5	90.17	98.2465	99.2218	103.255	89.2591
5	109.524	84.795	96.7296	93.012	93.7207
10	108.938	86.3967	91.4444	90.3958	91.4062
20	94.132	108.668	80.9	92.136	94.4177
Ge uM/BAF
0	100.308	103.091	99.2451	98.2977	100.197
1.25	89.1054	104.114	102.94	100.369	90.2305
2.5	90.2159	99.2485	102.772	88.2323	99.167
5	100.238	99.2374	95.1175	99.1325	95.1265
10	108.049	86.0332	99.2451	84.3629	107.91
20	88.1174	87.1186	102.681	82.141	89.2204
Ge uM/GE
0	105.858	99.1039	97.7856	90.3696	100.74
1.25	96.7016	95.0422	90.0049	100.738	97.0942
2.5	87.4139	102.355	90.6615	81.5724	90.8812
5	70.6667	83.3651	85.2602	69.0602	84.911
10	65.5309	47.9751	36.4368	59.9421	55.8594
20	32.9584	11.3317	48.0613	30.5936	20.5005
Ge uM/GE+3MA
0	100.257	91.0842	98.1882	99.7082	109.625
1.25	94.6027	77.1097	84.9094	100.791	93.6373
2.5	72.7147	55.511	64.4942	54.4817	60.5875
5	59.7143	49.428	50.6679	32.1446	53.2802
10	25.5309	31.8276	7.0458	17.5193	19.8242
20	10.22	8.91041	2.15414	1.82648	3.12801
Ge uM/GE+BAF
0	97.9959	97.4462	102.718	106.712	95.1629
1.25	91.4043	90.6646	94.1695	76.7528	90.982
2.5	77.2164	64.6293	67.8016	69.354	66.5936
5	30.8571	38.9895	44.8641	33.9277	45.3608
10	14.4691	24.9221	35.1787	34.5077	31.1523
20	0.0488998	9.49153	10.7707	0.608828	5.14918

## Sheet: M468
Ge uM/DMSO
0	2.078	1.925	1.971	2.025	1.968
1.25	1.969	1.869	2.009	2.033	2.165
2.5	2.168	1.954	1.993	2.027	2.064
5	2.013	1.996	1.955	1.906	2.039
10	1.992	2.056	2.118	2.04	1.986
20	2.142	2.104	2.015	2.033	2.089
Ge uM/3MA
0	2.059	1.94	2.041	1.961	2.021
1.25	2	1.879	1.98	1.943	1.831
2.5	1.964	2	2.062	2.02	1.823
5	1.687	2.183	2.06	1.859	1.925
10	2	2	1.827	1.821	2.041
20	2.219	1.763	2	2.04	1.825
Ge uM/BAF
0	2.139	1.872	1.976	2.028	1.836
1.25	1.975	1.842	1.814	1.829	2.221
2.5	2.066	1.773	2.198	1.875	1.57
5	1.72	1.908	1.925	1.858	2.292
10	1.966	1.873	2.346	2.052	1.796
20	1.81	2.214	2.142	1.744	1.767
Ge uM/GE
0	2.079	1.997	2.02	2.033	1.958
1.25	1.656	1.844	2.128	1.847	1.935
2.5	2.003	1.505	1.472	1.796	1.657
5	1.372	1.097	0.958	1.136	1.188
10	0.814	0.797	0.929	1.139	0.846
20	0.56	1.115	0.301	0.756	0.667
Ge uM/GE+3MA
0	1.877	2.042	2.158	2.03	2.111
1.25	1.9	1.824	1.931	1.825	1.97
2.5	1.718	1.396	1.386	1.606	1.292
5	0.811	0.742	0.803	0.606	1.035
10	0.36	0.289	0.743	0.404	0.435
20	0.036	0.231	0.141	0.012	0.165
Ge uM/GE+BAF
0	2.053	1.896	1.991	2.06	2.065
1.25	1.891	1.607	1.868	1.982	1.956
2.5	1.714	1.54	1.601	1.258	1.225
5	0.683	0.722	0.873	0.418	0.79
10	0.258	0	0.365	0.061	0.235
20	0.021	0.042	0.105	0.006	0.059
	Cell viability rate
Ge uM/3MA
0	99.0857	100.779	103.551	96.8395	102.693
1.25	101.574	100.535	98.5565	95.573	84.5727
2.5	90.5904	102.354	103.462	99.6547	88.3236
5	83.8053	109.369	105.371	97.5341	94.409
10	100.402	97.2763	86.2606	89.2647	102.769
20	103.595	83.7928	99.2556	100.344	87.3624
Ge uM/BAF
0	102.936	97.2468	100.254	100.148	93.2927
1.25	100.305	98.5554	90.2937	89.9656	102.587
2.5	95.2952	90.7369	110.286	92.5012	76.0659
5	85.4446	95.5912	98.4655	97.4816	112.408
10	98.6948	91.0992	110.765	100.588	90.433
20	84.5005	105.228	106.303	85.7846	84.5859
Ge uM/GE
0	100.048	103.74	102.486	100.395	99.4919
1.25	84.1036	98.6624	105.923	90.851	89.3764
2.5	92.3893	77.0215	73.8585	88.6038	80.281
5	68.157	54.9599	49.0026	59.6013	58.2639
10	40.8635	38.7646	43.8621	55.8333	42.5982
20	26.1438	52.9943	14.938	37.1864	31.9292
Ge uM/GE+3MA
0	90.3272	106.078	109.488	100.247	107.266
1.25	96.4957	97.5923	96.1175	89.7688	90.9931
2.5	79.2435	71.4432	69.5434	79.2304	62.5969
5	40.2881	37.1743	41.0742	31.7943	50.7602
10	18.0723	14.0564	35.0803	19.8039	21.9033
20	1.68067	10.9791	6.99752	0.590261	7.89852
Ge uM/GE+BAF
0	98.7969	98.4935	101.015	101.728	104.929
1.25	96.0386	85.9818	92.9816	97.4914	90.3464
2.5	79.059	78.8127	80.3312	62.0622	59.3508
5	33.9295	36.1723	44.6547	21.9307	38.7445
10	12.9518	0	17.2332	2.9902	11.8328
20	0.980392	1.9962	5.21092	0.29513	2.82432
