# Supplementary material for: Autophagy inhibitor facilitates gefitinib sensitivity in vitro and in vivo by activating mitochondrial apoptosis in triple negative breast cancer
Source: PLoS One. 2017 May 22;12(5):e0177694. doi: 10.1371/journal.pone.0177694 (PMC5439698; doi:10.1371/journal.pone.0177694)
Supplement: S3 Dataset — (XLSX) [file pone.0177694.s003.xlsx]

## Sheet: Sheet1
	days	1	3	5	7	9	11	13	15
DMSO
lable 1	length	6.46	8.71	10.44	10.92	11.21	11.86	12.31	12.93
	width	5.33	6.85	8.41	8.75	10.76	9.83	11.94	12.14
	tumor volume	91.7607	204.347	369.201	418.031	648.933	573.009	877.479	952.809
lable 2	length	6.37	7.86	8.69	10.03	11.02	11.38	11.26	12.06
	width	6.06	6.32	8.06	8.76	9.26	10.12	10.24	11.63
	tumor volume	116.965	156.974	282.267	384.839	472.469	582.738	590.348	815.599
lable 3	length	6.56	8.18	8.54	9.62	10.14	11.74	11.99	12.62
	width	5.62	6.21	8.04	9.15	9.38	9.63	10.68	11.36
	tumor volume	103.597	157.727	276.02	402.705	446.081	544.366	683.804	814.303
lable 4	Death
lable 5	length	6.23	6.86	8.31	9.62	10.83	11.27	11.62	12.03
	width	5.96	6.24	7.96	8.34	9.48	10	10.73	11.42
	tumor volume	110.65	133.556	263.267	334.562	486.648	563.5	668.922	784.455
3MA
lable 1	Death
lable 2	length	5.89	6.85	8.39	10.47	10.83	11.06	11.61	12.53
	width	5.28	6.53	7.76	9.04	9.37	10.72	11.03	11.68
	tumor volume	82.1019	146.045	252.613	427.813	475.42	635.499	706.242	854.686
	weight
lable 3	length	6.71	7.64	8.26	8.98	9.57	10.01	11.08	11.57
	width	5.37	6.25	6.86	7.69	8.84	9.42	10.22	11.03
	tumor volume	96.7478	149.219	194.356	265.521	373.927	444.126	578.644	703.808
	weight
lable 4	length	6.42	6.95	8.16	9.05	9.93	10.64	11.09	12.17
	width	6.02	6.12	7.67	8.02	8.27	9.32	10.67	11.86
	tumor volume	116.332	130.154	240.022	291.05	339.571	462.108	631.292	855.914
	weight
lable 5	length	6.01	6.96	7.63	9.14	9.59	10.72	12.07	12.62
	width	5.87	6.74	6.86	7.53	8.86	9.98	10.73	11.64
	tumor volume	103.543	158.088	179.532	259.123	376.406	533.858	694.827	854.939
	weight
BAF
lable 1	Death
lable 2	length	5.79	6.82	8.79	9.39	10.22	10.57	11.16	12.53
	width	5.31	6.61	8.21	8.87	9.11	9.42	10.11	11.32
	tumor volume	81.6277	148.99	296.241	369.388	424.09	468.972	570.344	802.812
	weight
lable 3	length	6.21	7.34	8.83	8.94	9.04	10.03	10.62	11.33
	width	5.67	6.9	7.58	7.87	8.06	8.19	9.08	10.81
	tumor volume	99.8223	174.729	253.67	276.858	293.635	336.387	437.79	661.99
	weight
lable 4	length	5.72	6.81	8.32	9.72	10.53	11.82	12.32	12.92
	width	5.52	6.32	7.42	8.61	10.11	10.93	11.13	12.01
	tumor volume	87.1453	136.004	229.035	360.282	538.147	706.038	763.082	931.791
	weight
lable 5	length	6.53	7.27	8.72	9.54	10.22	10.59	11.74	12.52
	width	5.87	6.23	7.35	8.03	9.65	10.32	11.05	11.98
	tumor volume	112.502	141.085	235.538	307.574	475.856	563.93	716.742	898.438
	weight
GE
lable 1	length	6.62	7.79	8.84	9.25	9.79	10.63	11.28	12.97
	width	5.81	7.12	8.07	8.43	8.98	9.49	10.97	11.76
	tumor volume	111.733	197.455	287.852	328.675	394.735	478.669	678.723	896.86
lable 2	length	6.59	7.41	7.92	8.42	9.66	10.02	10.38	10.65
	width	5.28	6.39	6.92	7.69	8.35	8.78	9.76	10.04
	tumor volume	91.8593	151.283	189.63	248.963	336.76	386.213	494.387	536.769
lable 3	length	6.21	6.86	7.41	8.36	8.58	10.03	10.39	10.78
	width	5.15	5.17	5.77	6.37	7.69	8.87	9.33	9.69
	tumor volume	82.3524	91.6801	123.35	169.611	253.694	394.565	452.219	506.1
lable 4	length	6.12	7.35	8.71	9.63	9.97	10.59	11.48	12.87
	width	5.72	6.49	7.22	8.49	9.04	9.74	10.55	11.69
	tumor volume	100.118	154.791	227.019	347.066	407.382	502.324	638.876	879.382
lable 5	length	6.41	6.78	7.03	7.92	9.15	10.38	11.25	12.57
	width	5.97	6.16	6.96	7.36	8.39	8.52	9.26	10.34
	tumor volume	114.229	128.636	170.272	214.512	322.044	376.744	482.33	671.965
GE+3MA
lable 1	length	6.01	7.23	7.97	8.59	8.72	9.41	10.02	10.63
	width	5.81	6.72	7.34	7.56	7.88	8.78	9.68	10.12
	tumor volume	101.437	163.248	214.694	245.475	270.732	362.701	469.449	544.333
lable 2	Death
lable 3	length	6.38	6.41	6.55	6.31	6.22	6.36	6.53	6.33
	width	5.97	6.07	6.17	6.09	6.1	6.17	6.28	6.21
	tumor volume	113.694	118.088	124.676	117.013	115.723	121.059	128.766	122.055
lable 4	length	5.93	6.58	6.84	7.34	7.41	6.77	6.28	5.72
	width	5.92	6.32	6.59	7.18	7.22	6.62	5.93	5.85
	tumor volume	103.913	131.41	148.524	189.197	193.136	148.346	110.418	97.8763
lable 5	length	6.21	7.18	7.32	7.74	7.84	8.05	7.78	7.51
	width	5.87	6.34	6.28	6.56	6.85	7.03	6.75	6.48
	tumor volume	106.989	144.302	144.345	166.54	183.936	198.919	177.238	157.674
GE+BAF
lable 1	length	6.85	7.55	8.32	8.67	8.79	8.59	8.13	7.86
	width	5.91	6.42	7.09	7.36	8.17	8.04	7.83	7.24
	tumor volume	119.629	155.592	209.115	234.825	293.361	277.636	249.221	206.001
lable 2	length	5.76	6.11	6.82	7.31	7.02	6.73	6.58	6.32
	width	4.98	5.31	5.73	5.86	5.41	5.27	5.15	5
	tumor volume	71.4252	86.1391	111.96	125.511	102.731	93.4558	87.259	79
lable 3	length	6.65	6.71	6.98	7.51	7.08	6.83	6.27	6.03
	width	5.97	6	6.23	6.39	6.16	6.05	5.88	5.24
	tumor volume	118.506	120.78	135.457	153.325	134.327	124.998	108.391	82.7847
lable 4	length	5.94	6.12	6.98	6.96	6.88	6.24	6.14	6.03
	width	5.57	5.3	6.16	6.26	6.52	6.31	6.16	5.84
	tumor volume	92.144	85.9554	132.43	136.373	146.236	124.226	116.493	102.828
lable 5	length	6.72	7.58	7.99	8.12	9.04	8.69	8.04	7.71
	width	5.37	6.15	6.78	7.45	8.51	7.75	7.13	6.48
	tumor volume	96.892	143.347	183.644	225.34	327.339	260.972	204.364	161.873
DMSO/Days	Lable 1	Lable 2	Lable 3	Lable 4	Lable 5	Average
1	91.7608	116.965	103.597	Death	110.65	105.743
3	204.347	156.974	157.727		133.556
5	369.201	282.267	276.02		263.267
7	418.031	384.839	402.705		334.562
9	648.933	472.469	446.081		486.648
11	573.009	582.738	544.366		563.5
13	877.479	590.348	683.804		668.922
15	952.809	815.599	814.303		784.455
1	0.867771	1.10612	0.979704		1.0464
3	1.93249	1.48448	1.49161		1.26302
5	3.49149	2.66937	2.61029		2.48969
7	3.95328	3.63938	3.80834		3.16392
9	6.13689	4.46809	4.21854		4.60218
11	5.41889	5.51089	5.14801		5.32896
13	8.29822	5.58286	6.46666		6.32592
15	9.01061	7.71303	7.70077		7.4185
3MA/Days	Lable 1	Lable 2	Lable 3	Lable 4	Lable 5
1	Death	82.1019	96.7478	116.332	103.543	99.6811
3		146.045	149.219	130.154	158.088
5		252.613	194.356	240.022	179.532
7		427.813	265.521	291.05	259.123
9		475.42	373.927	339.571	376.406
11		635.499	444.126	462.108	533.858
13		706.242	578.644	631.292	694.827
15		854.686	703.808	855.914	854.939
1		0.823646	0.970573	1.16704	1.03874
3		1.46512	1.49696	1.3057	1.58594
5		2.53421	1.94978	2.4079	1.80107
7		4.29181	2.66371	2.91981	2.59952
9		4.76941	3.75123	3.40657	3.7761
11		6.37532	4.45547	4.63586	5.35566
13		7.08501	5.80495	6.33312	6.9705
15		8.57421	7.0606	8.58652	8.57675
BAF/Days	Lable 1	Lable 2	Lable 3	Lable 4	Lable 5
1	Death	81.6277	99.8223	87.1453	112.502	95.2743
3		148.99	174.729	136.004	141.085
5		296.241	253.67	229.035	235.538
7		369.388	276.858	360.282	307.574
9		424.09	293.635	538.147	475.856
11		468.972	336.387	706.038	563.93
13		570.344	437.79	763.082	716.742
15		802.812	661.99	931.791	898.438
1		0.856765	1.04774	0.914678	1.18082
3		1.5638	1.83395	1.4275	1.48083
5		3.10935	2.66252	2.40395	2.47221
7		3.8771	2.9059	3.78152	3.2283
9		4.45125	3.082	5.64839	4.99459
11		4.92233	3.53072	7.41058	5.91902
13		5.98633	4.59505	8.00931	7.52293
15		8.42633	6.94825	9.78009	9.43001
GE/Days	Lable 1	Lable 2	Lable 3	Lable 4	Lable 5
1	111.733	91.8593	82.3524	100.118	114.229	100.058
3	197.455	151.283	91.6801	154.791	128.636
5	287.852	189.63	123.35	227.019	170.272
7	328.675	248.963	169.611	347.066	214.512
9	394.735	336.76	253.694	407.382	322.044
11	478.669	386.213	394.565	502.324	376.744
13	678.723	494.387	452.219	638.876	482.33
15	896.86	536.769	506.1	879.382	671.965
1	1.11667	0.918057	0.823043	1.0006	1.14162
3	1.97339	1.51195	0.916266	1.54701	1.28561
5	2.87684	1.89519	1.23278	2.26887	1.70173
7	3.28483	2.48818	1.69512	3.46863	2.14386
9	3.94504	3.36563	2.53546	4.07144	3.21856
11	4.7839	3.85987	3.94334	5.02031	3.76524
13	6.78327	4.94098	4.51955	6.38503	4.82049
15	8.96336	5.36455	5.05805	8.78869	6.71572
GE+3ma/Days	Lable 1	Lable 2	Lable 3	Lable 4	Lable 5
1	101.437	Death	113.694	103.913	106.989	106.508
3	163.248		118.088	131.41	144.302
5	214.694		124.676	148.524	144.345
7	245.475		117.013	189.197	166.54
9	270.732		115.723	193.136	183.936
11	362.701		121.059	148.346	198.919
13	469.449		128.766	110.418	177.238
15	544.333		122.055	97.8763	157.674
1	0.952388		1.06747	0.97563	1.00451
3	1.53272		1.10872	1.23381	1.35485
5	2.01575		1.17057	1.39449	1.35524
7	2.30475		1.09863	1.77636	1.56364
9	2.54188		1.08652	1.81334	1.72697
11	3.40538		1.13662	1.39281	1.86764
13	4.40763		1.20898	1.03671	1.66408
15	5.11071		1.14597	0.918956	1.48039
GE+baf/Days	Lable 1	Lable 2	Lable 3	Lable 4	Lable 5
1	119.629	71.4252	118.506	92.144	96.892	99.7192
3	155.592	86.1391	120.78	85.9554	143.347
5	209.115	111.96	135.457	132.43	183.644
7	234.825	125.511	153.325	136.373	225.34
9	293.361	102.731	134.327	146.236	327.339
11	277.636	93.4558	124.998	124.226	260.972
13	249.221	87.259	108.391	116.493	204.364
15	206.001	79	82.7847	102.828	161.873
1	1.19966	0.716263	1.1884	0.924035	0.971649
3	1.5603	0.863817	1.2112	0.861975	1.43751
5	2.09704	1.12276	1.35839	1.32803	1.84161
7	2.35487	1.25865	1.53756	1.36757	2.25975
9	2.94188	1.0302	1.34706	1.46648	3.28261
11	2.78418	0.93719	1.2535	1.24576	2.61707
13	2.49923	0.875048	1.08696	1.16821	2.0494
15	2.06581	0.792225	0.830178	1.03118	1.62329
